# Supplementary material for: Worker Protection Scenarios for General Analytical Testing Facility under Several Infection Propagation Risks: Scoping Review, Epidemiological Model and ISO 31000
Source: Int J Environ Res Public Health. 2022 Sep 22;19(19):12001. doi: 10.3390/ijerph191912001 (PMC9565149; doi:10.3390/ijerph191912001)
Supplement: Supplementary file 1 [file ijerph-19-12001-s001.zip]

Archive with 1 entries (1 files):
- ijerph-1915421-supplementary.pdf
